# Supplementary material for: Pediatric vaccination in pharmacies is not associated with delayed well-child visits among commercially insured children
Source: Health Aff Sch. 2025 Feb 10;3(2):qxaf028. doi: 10.1093/haschl/qxaf028 (PMC11837177; doi:10.1093/haschl/qxaf028)
Supplement: qxaf028_Supplementary_Data [file qxaf028_supplementary_data.zip]

Archive with 6 entries (6 files):
- coi_disclosure - jb.docx
- coi_disclosure - PS.docx
- coi_disclosure - SB.docx
- coi_disclosure_lb.docx
- coi_disclosure_NG.docx
- Supplement - 2.0.docx
